# Supplementary material for: Transmission of Cryphonectria Hypovirus 1 (CHV1) to Cryphonectria radicalis and In Vitro and In Vivo Testing of Its Potential for Use as Biocontrol Against C. parasitica
Source: Int J Mol Sci. 2024 Nov 8;25(22):12023. doi: 10.3390/ijms252212023 (PMC11593397; doi:10.3390/ijms252212023)
Supplement: Supplementary file 1 [file ijms-25-12023-s001.zip]

Archive with 1 entries (1 files):
- ijms-3286971-supplementary.pdf
